# Supplementary material for: Structural basis for botulinum neurotoxin E recognition of synaptic vesicle protein 2
Source: Nat Commun. 2023 Apr 24;14:2338. doi: 10.1038/s41467-023-37860-8 (PMC10125960; doi:10.1038/s41467-023-37860-8)
Supplement: Supplementary file 4 — Source data [file 41467_2023_37860_MOESM4_ESM.xlsx]

## Sheet: Fig. 2d
Full Western blot for Figure 2d

## Sheet: Fig. 2e
Full Western blot for Figure 2e

## Sheet: Fig. 5a
Full Western blot for Figure 5a

## Sheet: Fig. 6b
Full Western blot for Figure 6b

## Sheet: Fig. 6c
Full Western blot for Figure 6c

## Sheet: Fig. S2
Full Western blot for Figure S2

## Sheet: Fig. S8
Full Western blot for Figure S8
